# Supplementary material for: Reassessing the Role of Brain Tumor Biopsy in the Era of Advanced Surgical, Molecular, and Imaging Techniques—A Single-Center Experience with Long-Term Follow-Up
Source: J Pers Med. 2021 Sep 12;11(9):909. doi: 10.3390/jpm11090909 (PMC8472374; doi:10.3390/jpm11090909)
Supplement: Supplementary file 1 [file jpm-11-00909-s001.zip]

Archive with 6 entries (4 files):
- jpm-1357314-supplementary/
- jpm-1357314-supplementary/Supplementary Digital Material 1.pdf
- jpm-1357314-supplementary/Supplementary Digital Material 2.pdf
- jpm-1357314-supplementary/__MACOSX/
- jpm-1357314-supplementary/__MACOSX/._Supplementary Digital Material 1.pdf
- jpm-1357314-supplementary/__MACOSX/._Supplementary Digital Material 2.pdf
